# Supplementary material for: Differences in the Elastomeric Behavior of Polyglycine-Rich Regions of Spidroin 1 and 2 Proteins
Source: Polymers (Basel). 2022 Dec 2;14(23):5263. doi: 10.3390/polym14235263 (PMC9738160; doi:10.3390/polym14235263)
Supplement: Supplementary file 1 [file polymers-14-05263-s001.zip]

Archive with 3 entries (3 files):
- Supplementary Figure S1.pdf
- Supplementary Material Video S1.pptx
- Supp_Table_S1.pdf
